# Supplementary material for: Future of Three Endemic Woody Species of Colutea (Fabaceae) in a Changing Climate in Iran
Source: Ecol Evol. 2025 May 9;15(5):e71318. doi: 10.1002/ece3.71318 (PMC12062740; doi:10.1002/ece3.71318)
Supplement: Supplementary file 1 — Data S1. Occurrence records of Colutea persica, Colutea porphyrogamma, Colutea triphylla in Iran. [file ECE3-15-e71318-s002.csv]

Species	long	late
C. persica	51.893222	30.49175
C. persica	52.027694	29.695167
C. persica	51.942583	29.58875
C. persica	51.967083	29.510417
C. persica	51.972028	29.491972
C. persica	51.692194	29.99225
C. persica	54.111028	29.176556
C. persica	51.828806	30.343139
C. persica	55.780889	29.994083
C. persica	56.511194	29.612889
C. persica	57.173944	30.128222
C. persica	57.435194	29.998222
C. persica	57.902833	28.990389
C. persica	57.612556	28.98475
C. persica	57.59225	29.019528
C. persica	57.629389	28.980306
C. persica	57.281	29.509889
C. persica	57.3035	29.566583
C. persica	57.571278	29.064556
C. persica	56.493917	29.504806
C. persica	56.452806	29.485444
C. persica	52.707722	29.622194
C. persica	52.7295	29.442139
C. persica	52.175722	29.980278
C. persica	57.922417	28.8935
C. persica	53.455528	29.872611
C. porphyrogramma	54.223472	36.624917
C. porphyrogramma	54.29825	36.606083
C. porphyrogramma	56.393722	37.489861
C. porphyrogramma	56.375611	37.538944
C. porphyrogramma	56.142417	37.35475
C. porphyrogramma	56.532083	37.605694
C. porphyrogramma	56.060417	37.909028
C. porphyrogramma	56.104	37.30025
C. porphyrogramma	57.448694	37.668722
C. porphyrogramma	56.638222	37.433528
C. porphyrogramma	56.556806	37.434139
C. porphyrogramma	56.980028	37.625806
C. porphyrogramma	57.439972	37.507139
C. porphyrogramma	57.414833	37.670278
C. porphyrogramma	56.450667	37.40275
C. porphyrogramma	56.625639	37.432139
C. porphyrogramma	56.309278	37.285917
C. porphyrogramma	56.329139	37.275972
C. porphyrogramma	57.437778	37.496556
C. porphyrogramma	57.650056	37.455444
C. porphyrogramma	53.872361	36.024028
C. triphylla	50.957194	35.886583
C. triphylla	51.110472	35.84225
C. triphylla	50.865111	35.758167
C. triphylla	51.065722	35.936972
C. triphylla	50.980528	35.895194
C. triphylla	51.03275	35.818472
C. triphylla	51.0555	35.785306
C. triphylla	50.931028	35.956917
C. triphylla	51.000861	35.976278
C. triphylla	51.138639	35.771722
C. triphylla	51.872806	35.924444
C. triphylla	51.617028	35.540639
C. triphylla	51.492556	35.972333
C. triphylla	51.575611	35.821417
C. triphylla	51.423028	35.825306
C. triphylla	51.418722	35.821611
C. triphylla	51.418611	35.835444
C. triphylla	51.375528	35.809306
C. triphylla	51.34875	35.799583
C. triphylla	51.29025	35.781861
C. triphylla	51.533361	35.672972
C. triphylla	51.260917	35.825833
C. triphylla	51.03675	35.795361
C. triphylla	51.029	35.79525
C. triphylla	51.048889	35.792333
C. triphylla	51.024694	35.802111
C. triphylla	51.082972	35.944639
