# Supplementary material for: Future of Three Endemic Woody Species of Colutea (Fabaceae) in a Changing Climate in Iran
Source: Ecol Evol. 2025 May 9;15(5):e71318. doi: 10.1002/ece3.71318 (PMC12062740; doi:10.1002/ece3.71318)
Supplement: Supplementary file 2 — Data S2. Environmental variables related to the distribution of three Colutea species in Iran. [file ECE3-15-e71318-s001.xlsx]

## Sheet: Sheet1
Code	Variables	Unit	Format	Spatial and temporal resolution
BIO1	Annual Mean Temperature	°C	ASCII	30 arc sec, ~1km
BIO2	Mean Diurnal Range (Mean of monthly (max temp - min temp))	°C	ASCII	30 arc sec, ~1km
BIO3	Isothermality (BIO2/BIO7) (×100)	%	ASCII	30 arc sec, ~1km
BIO4	Temperature Seasonality (standard deviation ×100)	°C	ASCII	30 arc sec, ~1km
BIO5	Max Temperature of Warmest Month	°C	ASCII	30 arc sec, ~1km
BIO6	Min Temperature of Coldest Month	°C	ASCII	30 arc sec, ~1km
BIO7	Temperature Annual Range (BIO5-BIO6)	°C	ASCII	30 arc sec, ~1km
BIO8	Mean Temperature of Wettest Quarter	°C	ASCII	30 arc sec, ~1km
BIO9	Mean Temperature of Driest Quarter	°C	ASCII	30 arc sec, ~1km
BIO10	Mean Temperature of Warmest Quarter	°C	ASCII	30 arc sec, ~1km
BIO11	Mean Temperature of Coldest Quarter	°C	ASCII	30 arc sec, ~1km
BIO12	Annual Precipitation	°C	ASCII	30 arc sec, ~1km
BIO13	Precipitation of Wettest Month	mm	ASCII	30 arc sec, ~1km
BIO14	Precipitation of Driest Month	mm	ASCII	30 arc sec, ~1km
BIO15	Precipitation Seasonality (Coefficient of Variation)	/	ASCII	30 arc sec, ~1km
BIO16	Precipitation of Wettest Quarter	mm	ASCII	30 arc sec, ~1km
BIO17	Precipitation of Driest Quarter	mm	ASCII	30 arc sec, ~1km
BIO18	Precipitation of Warmest Quarter	mm	ASCII	30 arc sec, ~1km
BIO19	Precipitation of Coldest Quarter	mm	ASCII	30 arc sec, ~1km
OC	Soil organic carbon content	g kg−1	ASCII	30 arc sec, ~1km
Sand	Sand content	g kg−1 [%]	ASCII	30 arc sec, ~1km
Slope	Slope angle	%	ASCII	30 arc sec, ~1km
Solar	Solar radiation	kJ m−2 day−1	ASCII	30 arc sec, ~1km
Silt	Silt content	g kg−1 [%]	ASCII	30 arc sec, ~1km
Clay	Clay content	g kg−1 [%]	ASCII	30 arc sec, ~1km
Alt	Altitude	m	ASCII	30 arc sec, ~1km
Depth	Depth to bedrock	cm	ASCII	30 arc sec, ~1km
CEC	Cation.exchange.capacity	cmol/km	ASCII	30 arc sec, ~1km
pH	PH index		ASCII	30 arc sec, ~1km
Asp	Aspect	radian	ASCII	30 arc sec, ~1km
